# Supplementary material for: Comparative Assessment of Automated and Manual DNA Extraction Methods for the Genetic Analysis of Degraded Bone Samples
Source: Genes (Basel). 2026 Jul 22;17(7):842. doi: 10.3390/genes17070842 (PMC13411234; doi:10.3390/genes17070842)
Supplement: Supplementary file 1 [file genes-17-00842-s001.zip]

Archive with 6 entries (6 files):
- Suppl Figure S1.png
- Suppl Figure S2.png
- Suppl Figure S3.png
- Suppl Figure S4.png
- Suppl Figure S5.png
- Supplementary Tables.xlsx
