# Supplementary material for: Comparative Assessment of Automated and Manual DNA Extraction Methods for the Genetic Analysis of Degraded Bone Samples
Source: Genes (Basel). 2026 Jul 22;17(7):842. doi: 10.3390/genes17070842 (PMC13411234; doi:10.3390/genes17070842)
Supplement: Supplementary file 1 [file genes-17-00842-s001.zip › Supplementary Tables.xlsx]

## Sheet: Table S1
Supplementary Table S1. Description of samples, tests and quantification results.
sample name	test	tissue	historic period	pulverization date	extraction method			original extraction protocol (year)
					Maxwell [100mg]	Maxwell [50mg]	Dabney [50mg]
T1	1	tooth	7th century	May 2018	x	x		DAB 2018
T2	1	tooth		May 2018	x	x		DAB 2018
B1	1	bone	early 19th century	February 2023	x	x		3xDAB 2023
T3	1	tooth		February 2023	x	x		3xDAB 2023
T4	1	tooth	early bronze age (c. 2200–1600 BC)	September 2017	x	x		DAB 2017
B2	1	bone		September 2017	x	x		DAB 2017
B3	1	bone	19th century	May 2018	x	x		DAB 2018
T5	2	tooth	5th/6th and 12th/13th century	2010-2013	x x x	x x x	x x x	PCI 2010-2013
T6	2	tooth			x x x	x x x	x x x	PCI 2010-2013
B4	2	bone			x x x	x x x	x x x	SF 2010-2013
B5	2	bone			x x x	x x x	x x x	SF 2010-2013
T7	2	tooth			x x x		x x x	SF 2010-2013
B3	2	bone	19th century	May 2018		x x x	x x x	DAB 2018
x … single extraction
xxx … extraction performed in triplicates
DAB ... Dabney extraction
PCI … Phenol/Chloroform/Isoamylalcohol extraction
SF … Spin Filter method
Earlier extraction methods indicate the protocol originally used for each sample before the present study.
Stored powder aliquots from these earlier projects were used in the current study.
For Extraction Test 1, previously generated quantitative data from the earlier Dabney extractions were included solely as reference values for comparison with the Maxwell extractions.

## Sheet: Table S2
Supplementary Table S2a. Test 1: sample selection for automatic extraction on the Maxwell Forensic Sample Concentrator (FSC) instrument
	tissue powder
sample	100mg	50mg	100mg	50mg	100mg	50mg	100mg	50mg		100mg	50mg	100mg	50mg	100mg	50mg
	sample T1	sample T1	sample T2	sample T2	sample B1	sample B1	sample T3	sample T3	Extraction blank	sample T4	sample T4	sample B2	sample B2	sample B4	sample B4	Extraction blank
position	1	2	3	4	5	6	7	8	9	10	11	12	13	14	15	16
Supplementary Table S2b. Test 2: sample selection for automatic extraction on the Maxwell Forensic Sample Concentrator (FSC) instrument
	100mg tissue powder																	50mg tissue powder
sample	sample T5	sample T5	sample T5	sample T6	sample T6	sample T6	sample B4	sample B4	sample B4	samples B5	samples B5	samples B5	sample T7	sample T7	sample T7	Extraction blank		sample T5	sample T5	sample T5	sample T6	sample T6	sample T6	sample B4	sample B4	sample B4	samples B5	samples B5	samples B5	sample B3	sample B3	sample B3	Extraction blank
position	1	2	3	4	5	6	7	8	9	10	11	12	13	14	15	16		1	2	3	4	5	6	7	8	9	10	11	12	13	14	15	16
Supplementary Table S2c. Test 2: Sample selection for manual extraction method with Dabney
	50mg tissue powder
	sample T5
	sample T5
	sample T5
	sample T6
	sample T6
	sample T6
	sample B4
	sample B4
	sample B4
	samples B5
	samples B5
	samples B5
	sample T7
	sample T7
	sample T7
	sample B3
	sample B3
	sample B3
	Extraction blank

## Sheet: Table S3
Supplementary Table S3a. Quantification results of the first part of the study (Test 1)
sample name	extraction method			nuclear 70bp target [pg/µl]			mito 143bp target [mtGE/µl]			mito 69bp target [mtGE/µl]
	Maxwell [100mg]	Maxwell [50mg]	earlier extraction	Maxwell [100mg]	Maxwell [50mg]	earlier extraction	Maxwell [100mg]	Maxwell [50mg]	earlier extraction	Maxwell [100mg]	Maxwell [50mg]	earlier extraction
T1	x	x	DAB	23.6	24.7	105.21	226	266	366.93	893	1053	3816.02
T2	x	x	DAB	0.1	0.8	2.77639	110	209	185.76	250	463	735.4
B1	x	x	3xDAB	108.5	67.0	154.75	50	41	44	1043	578	2590
T3	x	x	3xDAB	2.7	1.8	1.44	46	66	1472	306	318	18730
T4	x	x	DAB	0.1	0.2	0.9	154	137	216.427	533	559	2101.26
B2	x	x	DAB	NA	NA	0.7	1	1	9.482	7	3	103.865
B3	x	x	DAB	3.4	2.3	1.80421	14026	8825	1883.12	19835	11576	4248.16
Supplementary Table S3b. Quantification results of the second part of the study (Test 2)
sample name	extraction method			nuclear 70bp target [pg/µl]									mito 143bp target [mtGE/µl]									mito 69bp target [mtGE/µl]
	Maxwell [100mg]	Maxwell [50mg]	Dabney [50mg]	Maxwell [100mg]			Maxwell [50mg]			Dabney [50mg]			Maxwell [100mg]			Maxwell [50mg]			Dabney [50mg]			Maxwell [100mg]			Maxwell [50mg]			Dabney [50mg]
T5	x x x	x x x	x x x	0.7	0.1	0.2	0.3	0	1.2	5.2	6.1	5.2	NA	NA	NA	9	NA	11	54	58	64	1	NA	7	21	NA	47	287	302	322
T6	x x x	x x x	x x x	0.3	0.3	0.4	0.1	0.1	0.2	0.2	0.4	0.3	2	5	2	4	NA	NA	4	4	4	13	9	8	9	9	4	47	47	57
B4	x x x	x x x	x x x	0	0	28.5	0.1	0.3	0.8	6	4.7	7.8	NA	NA	108	7	NA	4	66	70	60	1	1	1353	9	NA	11	405	391	290
B5	x x x	x x x	x x x	1.2	3.6	3.3	0.2	0.4	0.4	14	14.3	13.3	9	54	29	NA	NA	NA	128	102	106	20	92	78	3	4	1	615	488	473
T7	x x x	-	x x x	0.2	16	0.5	-	-	-	20.7	30.8	30.1	NA	156	15	-	-	-	237	288	277	3	435	26	-	-	-	1612	1732	1876
B3	-	x x x	x x x	-	-	-	1.6	2.1	1.8	6.3	7.1	5.9	-	-	-	6280	8379	9183	8933	9755	8896	-	-	-	7778	12529	13245	12004	13635	12320
x … single extraction
xxx … extraction performed in triplicates
extraction results from 3XDAB
outlier, possible contamination

## Sheet: Table S4
Supplementary Table S4. Sample selection according to mtDNA quantification results
sample name	extraction method			mito 143bp target [mtGE/µl]									mito 69bp target [mtGE/µl]									Maxwell [100mg]	Maxwell [50mg]	DAB
	Maxwell [100mg]	Maxwell [50mg]	Dabney [50mg]	Maxwell [100mg]			Maxwell [50mg]			Dabney [50mg]			Maxwell [100mg]			Maxwell [50mg]			Dabney [50mg]
T5	x x x	x x x	x x x	NA	NA	NA	9	NA	11	54	58	64	1	NA	7	21	NA	47	287	302	322	PEC	PEC	PEC
T6	x x x	x x x	x x x	2	5	2	4	NA	NA	4	4	4	13	9	8	9	9	4	47	47	57	PEC	PEC	PEC
B4	x x x	x x x	x x x	NA	NA	108*	7	NA	4	66	70	60	1	1	1353*	9	NA	11	405	391	290	PID+PEC / PEC	PEC	PEC
B5	x x x	x x x	x x x	9	54	29	NA	NA	NA	128	102	106	20	92	78	3	4	1	615	488	473	PEC	PEC	PEC
T7	x x x	-	x x x	NA	156	15	-	-	-	237	288	277	3	435	26	-	-	-	1612	1732	1876	PID+PEC	n.a.	PID+PEC
B3	-	x x x	x x x	-	-	-	6280	8379	9183	8933	9755	8896	-	-	-	7778	12529	13245	12004	13635	12320	n.a.	PID	PID
* outlier, possible contamination
sequenced with PEC
sequenced with PID
sequenced with PID & PEC

## Sheet: Table S5
Supplementary Table S5. Representative screenshot excerpts from samples T5 Max-100 (A), T6 Max-50 (B), T6 Max-100 (C), T6-DAB (D), and B5 Max-50 (E) illustrate false-positive and true differences relative to the rCRS (A–D) arising from damage patterns. Sample B5 Max-50 (E) exemplarily shows false-positive signals with pronounced strand bias.
A
T5 Max-100
B
T6 Max-50
C
T6 Max-100
D
T6-DAB
E
B5 Max-50

## Sheet: Table S6
Supplementary Table S6. Summary of MPS sequencing analyses from PEC and PID samples, including mean and median read depth for the mitochondrial control region (CR) and whole genome (WG), as well as the observed haplogroups and mitochondrial haplotypes for each sample.
sampleID	sample - extraction type	mean read depth [CR]	median read depth [CR]	mean read depth [WG]	median read depth [WG]	sequencing range	haplogroup	mito haplotype
B3-PID	DAB	4197	3805	4431	4231	1-16569	U8b1b	73G	195C	263G	309.1C	315.1C	750G	1438G	2706G	3480G	4769G	5165T	7028T	7618T	8860G	9055A	9180G	9698C	11467G	11719A	12308G	12372A	14167T	14203C	14766T	15115C	15326G	16182M	16183C	16189C	16193.1C	16234T	16290T	16324C	16519C
	Max-50	3962	3578	4384	4325	1-16569	U8b1b	73G	195C	263G	309.1C	315.1C	750G	1438G	2706G	3480G	4769G	5165T	7028T	7618T	8860G	9055A	9180G	9698C	11467G	11719A	12308G	12372A	14167T	14203C	14766T	15115C	15326G	16182M	16183C	16189C	16193.1C	16234T	16290T	16324C	16519C
B4-PEC	DAB	5293	4998	658	11	1-998 8026-8749 12361-12509 13354-13488 15376-16569	U4	73G	195C	263G	310Y	315.1C	499A	524.1A	524.2C	750G	12372A	15693C	16261T	16356C	16519C
	Max-100	14	9	9	6	1-260 345-450 516-720 750 16161-16378 16456-16569	U4	73G	195C	315.1C	750G	16261T	16301T	16356C	16361A	16519C
	Max-100*	16	14	14	6	1-302 341-434 539-1019 8042-8338 15743-16275 16311-16569	U4	73G	195C	263G	750G	16261T	16356C	16519C
	Max-50	147	145	76	8	1-1129 8013-8607 15681-16569	U4	73G	195C	263G	310C	315.1C	499A	750G	15693C	16261T	16356C	16519C
B4-PID	Max-100	773	697	1194	1034	1-16569	U4a2	73G	195C	263G	310C	315.1C	499A	750G	1438G	1811G	2706G	4646C	4769G	5999C	6047G	7028T	8818T	8860G	11332T	11467G	11719A	12308G	12372A	14620T	14766T	15326G	15693C	16261T	16356C	16519C
B5-PEC	DAB	2014	2149	263	8	1-988 8068-8473 15646-16569	H60a	263G	315.1C	466C	750G	16093C	16311C	16519C
	Max-100	1229	1262	203	17	1-1080 8061-8531 15645-16569	H60a	263G	315.1C	466C	750G	16093C	16311C	16519C
	Max-50	3465	3117	477	8	29-1016 8185-8664 15690-16569	H60a	263G	315.1C	466C	750G	16093C	16311C	16519C
T5-PEC	DAB	2172	2262	300	11	1-907 8068-8485 15604-16569	R0	152C	263G	315.1C	750G	16519C
	Max-100	1529	1496	264	10	1-881 8271-8502 15683-16569	R0	152C	263G	315.1C	750G	16519C
	Max-50	2097	2350	272	13	1-943 8085-8589 15681-16569	R0	152C	263G	315.1C	750G	16519C
T6-PEC	DAB	959	915	119	19	1-875 8309-8441 15815-15982 16020-16569	T1a+152	73G	152C	195C	263G	315.1C	709A	750G	15928A	16126C	16163G	16186T	16189C	16294T	16519C
	Max-100	217	188	48	25	1-925 8197-8468 15791-16569	T1a+152	73G	152C	195C	263G	315.1C	709A	750G	15928A	16126C	16163G	16186T	16189Y	16294T	16519C
	Max-50	386	279	89	25	1-991 8249-8406 15718-16569	T1a+152	73G	152C	195C	263G	315.1C	709A	750G	15928A	16126C	16163G	16186T	16189C	16294T	16519C
T7-PEC	DAB	4597	4208	558	11	1-920 8157-8449 15707-16569	H24a1	263G	315.1C	315.2C	750G	16234T	16293G	16519C
	Max-100	4019	3946	548	14	1-1083 8038-8589 15633-16569	H24a1	263G	315.1C	315.2C	750G	16234T	16293G	16519C
T7-PID	DAB	2476	1422	2669	1586	1-16569	H24a1	263G	315.1C	315.2C	750G	1438G	3333T	4769G	5261A	8860G	12907T	15326G	16234T	16293G	16519C
	Max-100	4557	4533	4614	4710	1-16569	H24a1	263G	315.1C	315.2C	750G	1438G	3333T	4769G	5261A	8860G	12907T	15326G	16234T	16293G	16519C
